# Supplementary material for: Termites shape their collective behavioural response based on stage of infection
Source: Sci Rep. 2018 Sep 26;8:14433. doi: 10.1038/s41598-018-32721-7 (PMC6158180; doi:10.1038/s41598-018-32721-7)
Supplement: Supplementary file 2 — Supplementary Dataset 1 [file 41598_2018_32721_MOESM2_ESM.zip]

Archive with 3 entries (3 files):
- behaviour data.csv
- data analysis.r
- README.txt
