# Supplementary material for: Termites shape their collective behavioural response based on stage of infection
Source: Sci Rep. 2018 Sep 26;8:14433. doi: 10.1038/s41598-018-32721-7 (PMC6158180; doi:10.1038/s41598-018-32721-7)
Supplement: Supplementary file 2 — Supplementary Dataset 1 [file 41598_2018_32721_MOESM2_ESM.zip › behaviour data.csv]

PlateID	Experiment	Colony	Soldiers	Nymphs	IncubationTime	Treatment	0 min	5 min	10 min	15 min	20 min	25 min	30 min	35 min	40 min	45 min	50 min	55 min	60 min	65 min	70 min	75 min	80 min	85 min	90 min	95 min	100 min	105 min	110 min	115 min	120 min	125 min	130 min	135 min	140 min	145 min	150 min	155 min	160 min	165 min	170 min	175 min	180 min	3 h survival	24 h survival	48 h survival
1	1	E	1	3	2	s	gb1	w	w	gb1	s	w	gb1	gb5	w	s	gb1	s	s	gb1	s	gb3	s	gb4	gb1	s	gb2	w	gb1	gb1	s	gb1	gb1	s	s	s	gb1	s	w	w	s	gb2	gb1	1	1	0
2	1	E	0	3	2	s	s	w	w	w	gb1	w	gb1	gb1	gb1	go	w	w	s	go	go	w	s	go	go	go	w	s	s	go	s	go	gb1	s	s	go	s	gb1	go	go	s	go	s	1	1	0
3	1	E	0	3	2	c	gb1	j	j	go	gb1	j	gb1	w	j	go	w	go	go	go	s	s	w	s	s	s	gb1	s	w	w	go	w	go	j	s	s	s	s	w	go	s	s	s	1	1	1
4	1	E	0	3	2	s	j	gb2	gb2	gb2	gb1	gb1	gb2	gb2	gb2	s	gb1	gb1	gb2	w	gb1	gb2	gb1	s	gb1	s	go	gb1	gb1	gb2	gb2	s	s	j	s	s	gb1	gb1	s	go	go	gb1	gb2	1	1	1
5	1	E	0	3	2	s	go	gb2	go	gb1	s	gb1	s	w	s	gb1	w	s	gb2	j	s	gb2	s	s	gb2	go	s	s	s	s	gb2	gb1	gb1	w	s	gb1	s	s	go	gb2	go	gb1	gb1	1	1	1
6	1	E	1	3	2	c	w	s	s	j	s	w	w	s	s	s	s	s	s	s	w	s	s	s	s	s	s	s	s	s	s	s	s	w	s	s	s	w	s	s	s	s	s	1	1	1
7	1	8	1	3	2	s	w	w	w	gb1	gb2	gb1	gb1	gb2	s	gb1	gb2	gb2	gb1	go	w	gb1	go	gb1	go	gb1	s	go	gb1	gb1	gb1	s	gb1	gb2	s	go	go	w	s	s	go	s	gb1	1	1	0
8	1	8	0	3	2	s	w	w	w	gb2	w	gb2	gb1	gb1	gb1	go	gb1	go	go	w	go	s	w	s	w	w	gb1	gb1	j	s	w	w	s	w	w	w	go	s	w	w	go	gb1	gb1	1	1	0
9	1	8	1	3	2	c	w	w	s	w	s	gb1	gb1	s	s	w	w	s	s	s	s	s	s	s	s	w	gb1	s	s	s	s	s	s	w	w	s	s	s	s	w	gb1	gb1	s	1	1	1
10	1	8	0	3	2	s	s	gb2	gb1	s	gb1	gb3	go	gb1	go	gb2	s	gb1	gb2	gb2	gb3	s	go	gb2	go	go	gb1	go	gb3	gb1	s	s	s	s	s	s	s	s	s	gb1	gb2	s	go	1	1	0
11	1	8	1	3	2	s	w	s	gb1	w	s	gb2	gb1	gb3	go	w	s	w	w	w	s	w	gb1	s	go	gb1	gb1	gb2	w	gb2	w	w	go	go	go	w	w	go	s	j	s	s	s	1	1	1
12	1	8	0	3	2	c	w	w	go	w	gb1	gb1	s	s	w	w	s	w	gb2	s	w	s	gb1	s	gb1	w	s	s	gb1	s	s	s	s	gb1	s	w	s	s	s	gb1	s	s	gb1	1	0	0
13	1	5	0	3	2	s	w	gb1	gb2	gb1	gb1	w	go	w	w	go	s	gb2	gb2	go	s	s	gb1	gb2	gb1	gb1	gb1	gb2	w	go	gb2	gb1	s	s	go	gb1	s	gb1	s	s	go	go	go	1	1	0
14	1	5	1	3	2	s	gb1	gb1	w	gb2	gb2	w	w	go	s	w	s	go	s	gb1	gb1	go	w	w	go	w	gb1	gb2	s	go	w	s	gb1	w	s	s	s	s	s	s	go	s	gb1	1	1	0
15	1	5	0	3	2	c	w	gb1	go	s	gb1	s	s	s	s	go	gb1	w	go	gb1	gb2	gb1	s	go	w	go	s	s	w	s	s	go	go	s	s	s	s	s	s	s	go	s	s	1	1	1
16	1	5	0	3	2	s	s	gb2	gb1	gb3	gb5	gb2	s	s	gb3	gb1	gb1	gb3	gb4	gb2	gb4	gb4	gb4	gb2	gb3	gb2	gb4	gb3	gb3	gb3	gb5	gb1	gb1	gb2	gb4	gb1	gb4	gb2	gb4	gb3	gb2	gb3	b	1	0	0
17	1	5	1	3	2	c	s	gb1	gb1	s	go	s	gb1	s	s	go	s	s	go	s	s	s	s	s	gb1	s	s	s	s	s	gb1	s	w	s	gb1	s	s	s	s	s	s	s	w	1	1	1
18	1	E	0	3	12	s	gb1	gb4	gb5	gb6	gb5	gb3	gb5	gb3	b	b	b	gb3	b	b	b	b	b	b	b	b	b	b	d	d	d	d	d	d	d	d	d	d	d	d	d	d	d	0	0	0
19	1	E	1	3	12	s	gb3	gb4	gb3	gb2	gb3	w	gb1	s	w	s	s	s	gb2	gb2	gb2	gb3	w	gb2	gb2	gb2	gb1	gb1	gb1	s	gb1	w	w	w	gb1	w	gb1	gb1	s	s	s	s	s	1	0	0
20	1	E	1	3	12	c	s	gb1	w	gb2	w	gb1	s	gb1	gb2	s	s	s	s	s	gb1	s	s	s	s	gb1	gb1	s	s	s	s	gb1	w	go	w	s	s	j	w	s	gb1	s	gb1	1	1	1
21	1	E	1	3	12	s	gb1	gb3	s	gb1	gb3	gb1	gb4	gb3	gb2	gb3	go	gb3	gb1	w	gb3	gb2	gb3	gb3	w	gb1	gb1	gb1	gb1	s	gb2	gb2	gb1	gb2	gb2	gb2	w	w	s	j	w	s	b	1	0	0
22	1	E	0	3	12	s	gb5	gb2	gb1	gb6	gb2	gb1	gb3	gb2	gb3	gb3	gb3	gb2	gb1	gb2	gb1	go	gb3	gb1	s	gb1	gb3	gb1	s	gb1	gb2	gb1	gb1	gb1	gb3	gb2	gb2	gb4	gb2	b	s	b	b	1	0	0
23	1	E	0	3	12	c	s	gb1	s	w	s	j	go	go	go	w	w	s	w	s	s	w	w	w	go	w	s	go	s	s	go	s	s	gb1	gb1	gb1	s	gb1	gb1	s	gb1	j	s	1	1	1
24	1	8	0	3	12	s	gb2	gb2	gb1	gb2	s	s	s	w	gb1	w	w	gb1	gb1	gb2	go	s	w	s	s	w	gb1	w	s	w	s	s	w	gb1	gb2	go	w	go	go	w	s	w	gb1	1	1	0
25	1	8	1	3	12	s	gb2	go	gb1	gb1	gb1	gb1	gb3	s	gb1	s	gb1	s	w	gb1	gb1	gb1	gb1	gb2	gb1	gb4	gb3	gb4	gb4	gb2	gb1	gb2	gb1	gb1	gb1	gb1	gb2	gb1	gb1	gb1	gb3	gb1	gb1	1	0	0
26	1	8	0	3	12	c	gb2	s	w	w	w	w	w	gb1	w	s	w	w	w	j	go	w	w	s	w	go	w	gb1	w	go	s	w	go	gb1	go	gb1	go	s	s	w	go	gb2	w	1	1	1
27	1	8	0	3	12	s	gb3	gb4	gb4	gb3	gb4	gb2	gb2	gb1	gb4	gb1	gb2	gb2	gb1	gb1	gb4	gb2	s	gb1	gb1	gb2	gb3	gb3	gb1	gb2	gb1	s	gb2	gb1	gb2	gb3	gb3	gb1	b	b	gb2	b	gb1	1	0	0
28	1	8	0	3	12	s	gb2	gb3	gb2	gb4	gb3	gb1	gb2	gb2	gb2	gb1	gb1	gb2	s	gb2	gb3	gb2	gb2	gb1	gb2	gb1	gb3	gb3	gb2	gb1	gb1	gb1	gb3	gb2	gb2	gb3	gb1	gb1	s	s	gb1	b	b	1	0	0
29	1	8	2	3	12	c	gb1	w	w	go	s	w	w	s	s	s	w	gb1	w	go	go	s	w	go	s	s	w	go	go	gb1	w	gb1	s	w	w	gb1	s	go	s	s	s	s	s	1	1	1
30	1	5	0	3	12	s	gb2	gb5	gb3	gb3	gb3	gb3	gb2	s	gb2	gb1	gb2	gb1	w	s	w	s	gb1	gb2	w	gb1	w	s	w	w	gb1	gb2	gb2	gb1	s	gb1	w	s	gb2	gb2	gb2	b	b	1	0	0
31	1	5	1	3	12	s	w	gb1	gb2	gb2	gb3	gb3	gb2	gb1	gb1	go	gb1	j	gb1	gb1	gb2	gb1	gb1	gb2	gb2	gb1	s	gb1	gb3	w	gb1	gb1	gb2	gb1	gb2	s	gb1	s	gb1	gb2	w	go	s	1	0	0
32	1	5	1	3	12	c	gb1	s	gb1	w	s	w	w	go	w	gb2	gb1	w	s	go	w	w	w	s	w	s	s	s	w	s	go	gb1	s	gb1	w	s	s	s	s	go	w	gb1	s	1	1	1
33	1	5	0	3	12	s	gb2	gb1	gb1	gb3	gb3	gb1	gb2	w	gb2	s	gb1	gb2	gb1	w	w	gb1	gb1	gb1	gb4	s	gb2	gb2	w	gb1	gb1	gb1	s	w	gb1	w	s	w	s	w	s	gb1	gb4	1	0	0
34	1	5	0	3	12	s	gb1	gb2	gb2	w	gb2	gb2	gb2	gb2	gb2	gb2	s	gb1	gb2	gb2	gb2	gb1	gb1	gb2	gb2	gb1	w	s	s	gb1	gb1	go	go	go	gb1	go	gb1	gb3	gb3	gb1	gb1	s	gb2	1	0	0
35	1	5	0	3	12	c	s	s	gb1	gb1	s	w	gb3	gb2	s	go	s	w	w	s	go	s	w	go	w	w	w	go	s	s	w	s	s	s	w	gb1	w	w	w	s	s	gb1	s	1	1	1
36	1	E	0	3	15	s	gb4	gb6	gb2	gb3	b	b	b	b	b	d	d	d	d	d	d	d	d	d	d	d	d	d	d	d	d	d	d	d	d	d	d	d	d	d	d	d	d	0	0	0
37	1	E	0	3	15	s	gb5	gb2	gb4	gb3	b	b	b	d	d	d	d	d	d	d	d	d	d	d	d	d	d	d	d	d	d	d	d	d	d	d	d	d	d	d	d	d	d	0	0	0
38	1	E	0	3	15	c	s	s	w	s	w	w	s	s	s	s	s	gb1	go	s	gb1	go	gb1	s	s	s	s	w	s	w	gb1	gb1	gb1	go	go	go	w	w	w	s	s	s	s	1	1	1
39	1	E	1	3	15	s	gb3	gb2	gb6	gb5	b	gb3	b	b	b	b	b	b	b	b	b	b	b	b	b	b	b	b	d	d	d	d	d	d	d	d	d	d	d	d	d	d	d	0	0	0
40	1	E	1	3	15	s	gb4	gb3	gb3	gb6	b	b	b	b	b	b	b	b	b	b	d	d	d	d	d	d	d	d	d	d	d	d	d	d	d	d	d	d	d	d	d	d	d	0	0	0
41	1	E	1	3	15	c	go	w	gb2	w	s	s	s	s	gb1	s	s	s	s	s	s	gb2	gb1	gb1	s	s	s	s	gb1	s	s	s	s	s	w	j	w	s	s	s	s	s	s	1	1	1
42	1	8	1	3	15	s	gb4	gb3	gb4	gb3	gb3	gb3	gb1	gb2	gb2	b	gb2	gb1	gb2	gb2	gb2	gb1	gb1	gb2	gb3	b	b	b	d	d	d	d	d	d	d	d	d	d	d	d	d	d	d	0	0	0
43	1	8	0	3	15	s	s	gb1	gb3	gb2	gb2	gb2	gb2	gb2	gb1	gb2	gb5	gb2	gb1	gb2	gb2	gb2	gb3	gb1	gb2	b	b	b	b	b	b	d	d	d	d	d	d	d	d	d	d	d	d	0	0	0
44	1	8	1	3	15	c	s	s	s	s	gb1	w	w	go	go	s	s	go	s	w	w	gb1	go	w	gb1	s	w	gb1	w	w	s	w	go	s	w	s	w	s	w	w	s	s	s	1	1	1
45	1	8	0	3	15	c	w	w	w	s	w	w	w	gb1	w	gb1	gb1	w	s	s	w	go	gb2	s	s	w	j	go	s	s	s	w	gs	s	s	w	go	s	s	s	s	s	s	1	1	1
46	1	5	1	3	15	s	gb5	gb4	gb5	d	d	d	d	d	d	d	d	d	d	d	d	d	d	d	d	d	d	d	d	d	d	d	d	d	d	d	d	d	d	d	d	d	d	0	0	0
47	1	5	0	3	15	s	gb6	gb5	gb3	gb4	gb3	b	b	b	b	b	b	b	b	b	d	d	d	d	d	d	d	d	d	d	d	d	d	d	d	d	d	d	d	d	d	d	d	0	0	0
48	1	5	1	3	15	c	w	go	s	w	s	w	s	s	s	w	go	w	w	s	s	s	s	s	w	go	s	s	s	go	s	s	w	s	s	s	go	go	go	go	s	s	s	1	0	0
49	1	5	0	3	15	s	gb5	gb3	gb1	gb6	gb3	b	b	gb2	b	w	s	gb1	gb1	s	s	gb1	gb2	w	w	s	gb1	gb2	gb3	gb3	gb4	b	d	d	d	d	d	d	d	d	d	d	d	0	0	0
50	1	5	1	3	15	s	gb3	gb3	gb3	gb2	gb3	gb2	gb2	s	gb1	s	gb2	s	s	gb3	b	gb1	b	b	b	d	d	d	d	d	d	d	d	d	d	d	d	d	d	d	d	d	d	0	0	0
51	1	5	0	3	15	c	w	w	gb1	gb1	j	gb1	w	s	gb1	w	s	w	go	go	gb1	s	w	w	w	gb2	s	w	w	w	go	w	w	s	go	s	go	s	go	w	s	s	w	1	1	1
52	1	E	1	3	20	s	gb4	gb5	gb3	b	gb4	gb6	b	b	d	d	d	d	d	d	d	d	d	d	d	d	d	d	d	d	d	d	d	d	d	d	d	d	d	d	d	d	d	0	0	0
53	1	E	0	3	20	s	gb2	gb3	gb2	gb3	gb3	gb2	gb2	b	b	b	b	b	b	b	d	d	d	d	d	d	d	d	d	d	d	d	d	d	d	d	d	d	d	d	d	d	d	0	0	0
54	1	E	0	3	20	c	w	w	gb1	gb1	gb1	s	s	s	s	s	s	go	go	s	s	gb1	go	s	j	gb1	s	gb1	s	s	s	s	s	s	go	gb2	go	gb1	gb1	s	s	s	gb1	1	1	1
55	1	E	0	3	20	s	gb1	gb2	gb2	gb4	gb4	gb5	b	b	b	d	b	b	b	b	b	b	b	b	b	d	d	d	d	d	d	d	d	d	d	d	d	d	d	d	d	d	d	0	0	0
56	1	E	0	3	20	s	gb3	gb5	gb3	gb3	gb3	gb3	b	b	b	gb3	d	d	d	d	d	d	d	d	d	d	d	d	d	d	d	d	d	d	d	d	d	d	d	d	d	d	d	0	0	0
57	1	E	1	3	20	c	s	w	gb1	s	w	s	s	s	gb1	gb1	s	w	s	s	gb1	w	w	w	w	w	s	w	w	s	w	s	s	gb1	w	s	w	s	s	j	s	s	s	1	1	1
58	1	8	0	3	20	s	gb1	gb1	gb3	gb4	gb6	gb4	b	gb1	gb3	gb1	b	gb3	gb2	gb1	b	b	b	b	b	ml	b	b	b	b	b	b	b	ml	b	d	b	b	b	b	b	b	b	0	0	0
59	1	8	1	3	20	s	gb4	gb3	gb3	gb3	gb3	gb3	gb2	gb4	b	b	b	s	s	b	b	gb2	b	b	b	b	b	b	b	b	b	b	b	b	b	b	b	b	b	b	b	b	b	0	0	0
60	1	8	0	3	20	c	w	w	w	w	gb1	w	s	s	w	s	w	s	go	s	w	w	s	s	s	gb1	s	w	w	s	s	s	s	s	s	gb1	gb1	s	s	s	s	s	s	1	1	1
61	1	8	1	3	20	s	gb5	gb7	gb6	gb3	gb8	gb4	gb4	b	b	gb3	gb3	gb1	gb3	b	b	b	b	b	d	d	d	d	d	d	d	d	d	d	d	d	d	d	d	d	d	d	d	0	0	0
62	1	8	0	3	20	s	gb5	gb5	gb7	gb4	b	b	b	d	d	d	d	d	d	d	d	d	d	d	d	d	d	d	d	d	d	d	d	d	d	d	d	d	d	d	d	d	d	0	0	0
63	1	5	1	3	20	s	gb2	gb2	gb1	gb4	gb3	gb4	b	b	b	b	b	b	b	b	b	b	b	d	d	d	d	d	d	d	d	d	d	d	d	d	d	d	d	d	d	d	d	0	0	0
64	1	5	0	3	20	s	gb3	gb5	gb7	b	b	b	b	d	d	b	b	b	b	b	b	d	d	d	d	d	d	d	d	d	d	d	d	d	d	d	d	d	d	d	d	d	d	0	0	0
65	1	5	1	3	20	c	w	w	gb1	gb1	gb1	w	w	gb1	s	s	w	go	w	s	gb1	w	w	go	j	s	s	gb1	go	s	go	s	s	s	w	w	j	w	s	s	w	gb1	go	1	1	0
66	1	5	0	3	20	s	gb2	gb2	gb3	gb2	gb3	b	b	b	b	gb2	b	ml	b	gb1	b	gb1	b	ml	ml	ml	ml	ml	ml	ml	ml	bu	bu	bu	bu	bu	bu	bu	bu	bu	bu	bu	bu	0	0	0
67	1	5	0	3	20	s	gb4	gb3	gb4	gb5	gb3	gb1	b	b	b	b	gb2	b	b	b	b	b	b	b	b	b	b	b	b	b	b	b	b	b	b	d	d	d	d	d	d	d	d	0	0	0
68	1	5	0	3	20	c	w	w	s	s	gb1	w	w	w	s	gb1	s	s	s	s	gb1	w	s	s	s	w	gb1	s	go	w	s	w	go	w	go	s	s	s	w	w	s	s	go	1	1	1
69	2	E	0	3	2	s	w	w	w	w	w	gb1	gb1	go	gb1	w	gb1	w	s	s	go	go	s	gb1	gb1	s	s	s	s	go	go	s	gb1	s	s	gb1	go	go	s	s	go	gb1	j	1	1	0
70	2	8	1	3	2	s	w	w	s	s	s	gb1	s	go	gb1	s	s	s	s	gb1	s	gb1	s	go	w	gb1	s	gb1	gb1	j	go	gb2	gb2	s	s	gb2	w	s	w	go	s	s	w	1	1	0
71	2	5	1	3	2	s	s	gb2	s	gb1	gb2	gb1	go	w	w	s	gb1	s	w	s	w	s	gb1	s	w	s	gb1	s	s	w	go	gb1	w	gb1	gb1	gb1	gb2	go	w	s	w	s	w	1	1	1
72	2	8	0	3	2	s	j	w	w	w	w	w	w	w	gb1	w	gb1	w	go	go	s	w	w	w	s	s	w	w	w	w	w	go	w	w	s	w	w	s	w	w	w	s	go	1	1	1
73	2	E	1	3	2	s	s	j	s	j	j	w	gb1	w	s	s	w	w	j	w	gb1	go	s	s	gb1	s	w	s	w	w	s	w	s	s	s	s	w	w	w	j	gb1	gb1	s	1	1	1
74	2	E	1	3	2	s	s	s	w	gb1	gb1	gb2	gb2	go	gb1	gb2	go	w	j	gb1	go	s	w	s	s	j	j	gb2	w	go	s	gb1	w	w	s	s	w	gb1	s	w	go	s	w	1	1	1
75	2	8	0	3	2	c	w	go	go	s	gb1	go	go	go	w	s	w	go	go	gb1	s	w	s	s	s	w	s	s	w	w	s	gb1	go	go	s	gb1	w	w	s	s	s	go	w	1	1	1
76	2	5	0	2	2	s	w	gb2	gb1	w	gb1	gb2	gb2	go	gb1	gb1	s	s	w	s	go	gb2	w	gb2	go	gb1	gb1	go	s	s	s	s	s	w	s	w	w	s	s	w	gb1	gb1	gb2	1	1	1
77	2	E	0	3	2	c	w	s	j	go	gb1	w	w	w	s	s	j	s	s	w	j	w	j	j	s	w	gb1	j	j	go	s	s	s	w	go	w	s	w	gb1	w	w	s	s	1	1	1
78	2	8	0	3	2	s	s	w	w	w	j	w	w	w	s	w	w	s	w	w	w	s	gb1	gb1	s	s	go	go	s	s	go	w	go	gb1	gb1	s	w	gb1	go	s	w	gb1	s	1	1	0
79	2	5	0	3	2	s	w	w	j	w	w	go	gb1	gb1	w	go	s	gb2	go	go	gb1	s	gb2	go	go	gb1	s	go	gb2	gb1	go	go	s	go	s	w	w	s	w	s	go	w	s	1	1	0
80	2	8	0	3	2	s	w	w	w	w	j	j	gb1	go	gb1	gb2	gb2	gb2	w	w	w	s	s	s	s	gs	s	s	w	go	w	s	w	s	w	w	w	s	s	s	w	s	w	1	1	0
81	2	8	1	3	2	c	w	go	go	w	w	w	w	w	s	s	s	w	s	s	w	s	w	w	s	s	s	s	s	w	s	w	s	go	s	go	s	s	go	go	gb1	s	w	1	1	1
82	2	5	0	2	2	c	s	w	w	j	w	w	s	s	w	gb1	s	s	s	w	s	s	s	s	gb1	s	s	s	w	s	gb1	w	s	s	s	s	s	w	s	s	s	s	w	1	1	1
83	2	E	1	3	2	c	w	s	s	go	s	s	s	s	gb1	s	go	s	go	s	s	go	s	gb1	s	s	go	s	s	s	w	s	s	s	s	s	s	s	s	s	s	s	s	1	1	1
84	2	E	0	3	2	s	w	w	s	w	w	w	j	w	w	s	gb2	gb1	w	go	s	gb1	gb1	go	go	gb1	gb1	s	go	gb2	s	w	go	gb2	s	s	w	w	go	w	w	s	s	1	1	1
85	2	5	1	3	2	c	w	w	w	w	go	s	w	w	go	s	s	go	w	s	s	s	s	s	w	w	w	w	go	s	w	s	s	go	s	s	s	w	s	gb1	go	s	gb1	1	1	1
86	2	E	0	3	12	s	gb2	gb3	gb5	gb2	gb5	w	gb2	gb2	gb4	gb2	gb2	gb2	w	gb1	s	s	w	gb1	go	gb1	gb1	gb2	w	gb1	gb1	gb1	s	gb1	gb1	gb2	gb1	s	gb1	gb1	gb2	go	gb1	1	1	0
87	2	8	0	3	12	s	w	gb2	gb2	gb1	gb2	gb2	gb2	gb1	gb2	gb3	go	gb1	gb1	gb1	gb1	w	gb1	gb1	gb1	gb1	s	s	w	gb3	gb1	gb1	s	gb2	s	gb1	s	gb1	s	s	s	gb2	gb2	1	0	0
88	2	8	1	3	12	s	gb3	go	gb3	gb4	gb1	gb1	gb2	gb2	gb1	gb4	gb1	gb1	gb3	gb2	gb1	gb1	gb1	s	gb1	s	s	s	gb1	gb1	s	gb1	gb1	s	gb2	w	s	gb1	gb1	s	s	go	s	1	0	0
89	2	8	0	3	12	c	w	w	w	w	w	w	w	w	s	s	w	s	go	s	go	go	s	w	s	w	go	w	w	gb1	s	w	s	s	w	s	s	s	s	s	gb1	s	s	1	1	1
90	2	E	0	3	12	s	gb4	gb1	gb2	gb4	j	gb3	gb1	s	gb1	s	gb3	j	go	gb1	w	s	gb1	s	gb1	w	w	s	gb2	gb2	s	gb1	gb1	w	gb1	gb1	w	gb1	s	s	s	s	s	1	0	0
91	2	8	1	3	12	c	w	w	w	go	go	go	go	w	w	s	w	gb1	w	s	w	w	s	gb1	w	w	s	w	gb1	w	go	gb1	s	s	w	gb1	gb1	go	s	s	go	s	go	1	1	1
92	2	5	0	3	12	s	go	go	s	gb1	gb1	gb2	w	go	go	gb2	gb2	go	gb3	go	gb2	gb2	s	gb3	gb1	gb1	gb1	gb1	gb1	w	s	gb1	s	s	w	s	gb1	w	gb2	w	b	w	w	1	0	0
93	2	E	1	3	12	s	gb2	gb3	gb2	gb2	s	w	gb1	gb3	gb3	gb2	gb2	gb3	w	gb2	w	s	w	s	s	w	s	gb2	gb1	gb1	s	gb1	go	s	w	w	gb2	s	gb1	gb1	b	w	s	1	0	0
94	2	5	0	2	12	s	w	go	gb3	gb2	gb2	gb2	gb1	gb2	gb1	gb3	gb2	w	gb1	gb2	gb2	gb3	s	go	go	gb1	gb2	gb1	gb1	gb1	gb1	s	w	s	s	w	gb2	gb1	gb2	w	gb1	s	s	1	1	1
95	2	8	1	3	12	s	w	gb1	gb1	gb4	gb1	gb1	gb3	gb1	gb4	gb3	gb1	gb1	w	gb2	gb1	w	s	gb2	gb2	gb1	gb2	gb3	s	w	gb1	s	gb1	s	s	s	s	s	go	s	s	gb1	gb1	1	0	0
96	2	5	0	3	12	c	w	w	gb1	w	w	go	s	w	s	go	go	go	go	gb2	go	gb1	go	go	s	gb1	gb1	gb1	gb1	s	s	go	s	go	s	s	s	w	go	s	s	s	s	1	1	0
97	2	E	0	3	12	s	s	s	gb3	gb2	gb3	gb2	w	gb3	w	gb4	w	gb3	gb4	gb1	gb3	gb1	s	s	gb1	b	b	s	b	b	b	d	d	d	d	d	d	d	d	d	d	d	d	0	0	0
98	2	E	1	3	12	c	w	gb1	s	s	s	s	s	gb1	w	s	s	s	gb1	s	s	s	s	s	s	s	s	s	s	s	s	s	s	s	s	w	s	s	s	s	s	s	s	1	1	1
99	2	8	0	3	12	s	gb2	gb3	gb3	gb1	gb4	gb4	gb1	gb1	gb4	gb3	gb2	s	gb1	s	gb1	gb4	gb1	gb3	gb2	gb3	gb3	gb3	gb2	w	gb3	s	gb1	gb1	gb3	gb2	gb3	b	s	gb1	b	b	b	1	0	0
100	2	E	0	3	12	c	w	w	s	w	j	j	w	w	w	gb2	s	s	s	s	s	gb1	gb1	s	s	s	s	s	w	s	j	w	s	go	s	s	s	w	gb1	s	w	gb1	s	1	1	1
101	2	5	1	3	12	c	w	s	w	w	go	w	w	go	go	gb1	w	w	w	w	go	s	w	go	go	w	s	s	go	s	go	go	go	w	w	s	s	s	s	gb1	w	s	s	1	1	1
102	2	5	0	3	12	s	gb1	gb1	go	w	w	gb1	gb2	w	gb1	gb1	gb3	w	gb4	j	w	gb1	w	s	w	gb1	gb2	s	w	gb1	gb1	gb3	w	s	w	gb3	w	w	go	s	w	j	w	1	1	0
103	2	5	1	3	12	s	w	gb3	gb5	gb3	w	gb1	gb3	s	gb2	s	gb1	go	w	s	w	gb1	gb2	gb2	gb2	s	w	w	j	w	gb1	gb2	w	w	s	s	w	w	w	s	gb1	gb1	s	1	0	0
104	2	E	1	3	15	c	s	s	gb1	s	w	s	s	s	s	s	s	s	s	s	s	s	s	s	s	s	s	s	s	s	s	s	s	s	s	s	s	s	s	s	s	s	s	1	1	0
105	2	E	0	3	15	s	gb1	gb3	gb3	gb2	gb5	gb2	gb3	gb2	gb2	gb3	gb3	gb2	gb2	gb2	gb2	gb3	w	w	gb3	s	gb2	gb1	gb1	w	gb2	gb4	b	s	s	gb2	gb2	b	b	b	b	d	d	0	0	0
106	2	8	1	3	15	s	gb1	gb5	gb1	gb3	gb1	gb1	gb2	s	gb2	gb2	gb1	gb2	s	s	s	s	gb1	s	gb1	s	s	gb1	w	s	s	s	gb1	s	s	s	gb3	gb2	gb1	s	gb2	gb2	gb3	1	0	0
107	2	5	0	3	15	s	gb7	gb7	gb4	b	gb1	d	d	d	d	d	d	d	d	d	d	d	d	d	d	d	d	d	d	d	d	d	d	d	d	d	d	d	d	d	d	d	d	0	0	0
108	2	E	1	3	15	s	gb5	gb7	gb6	gb6	gb6	d	d	d	d	d	d	d	d	d	d	d	d	d	d	d	d	d	d	d	d	d	d	d	d	d	d	d	d	d	d	d	d	0	0	0
109	2	8	0	3	15	s	w	gb2	gb4	gb2	gb1	s	gb7	gb5	gb1	b	b	b	b	b	b	s	b	gb1	gb2	s	gb1	gb1	b	b	d	d	d	d	d	d	d	d	d	d	d	d	d	0	0	0
110	2	8	0	3	15	s	w	gb4	gb4	gb3	gb2	gb4	gb6	gb6	b	b	b	d	d	d	d	d	d	d	d	d	d	d	d	d	d	d	d	d	d	d	d	d	d	d	d	d	d	0	0	0
111	2	5	0	2	15	c	s	s	w	w	go	gb1	w	w	gb2	s	go	s	s	s	s	go	go	s	go	s	s	s	s	s	s	w	go	s	go	s	s	go	s	w	s	s	go	1	1	1
112	2	E	0	3	15	c	go	s	gb1	w	w	w	s	s	w	s	s	w	s	s	go	w	go	go	w	s	s	w	w	s	go	gb1	gb1	go	w	s	s	w	w	w	gb1	s	s	1	1	1
113	2	5	0	2	15	s	s	gb1	gb3	gb1	gb2	w	gb2	gb2	b	gb5	gb4	gb2	gb5	s	w	gb3	gb1	gb1	s	gb1	gb2	s	w	s	s	s	gb1	s	s	w	s	gb1	s	s	s	bu	bu	1	0	0
114	2	E	0	3	15	s	s	gb6	gb5	gb7	gb2	gb6	gb8	gb8	gb5	w	gb5	gb1	w	gb1	gb3	gb4	gb4	gb5	gb5	gb4	gb2	gb2	gb3	gb4	gb4	gb2	gb2	gb1	s	gb3	gb3	gb2	gb1	s	gb3	s	w	1	0	0
115	2	5	0	3	15	s	w	gb4	gb2	gb2	gb3	w	gb4	gb2	gb2	gb3	gb3	gb3	gb3	gb5	gb1	gb1	gb2	gb1	gb1	s	s	s	s	s	s	s	b	s	gb1	b	b	b	b	b	d	d	d	0	0	0
116	2	8	0	3	15	c	w	s	w	gb1	s	s	s	s	s	w	s	w	w	s	s	s	s	w	j	w	go	go	s	w	w	s	s	s	s	w	w	s	s	s	s	w	s	1	1	1
117	2	5	1	3	15	c	w	w	s	w	w	w	w	w	w	w	s	w	w	gb1	w	s	s	s	go	gb1	w	gb1	s	w	s	s	s	s	w	go	s	s	w	gb1	s	gb1	go	1	1	1
118	2	8	0	3	15	c	w	gb1	w	w	gb1	go	go	go	gb1	gb1	w	gb2	go	gb1	gb1	go	go	go	go	go	go	gb1	go	gb2	go	s	w	w	gb1	gb1	go	go	go	s	gb1	go	go	1	1	1
119	2	5	1	3	15	s	w	gb4	gb3	gb3	gb1	gb2	s	gb2	gb2	gb1	s	gb2	s	gb1	gb1	gb3	gb1	s	w	s	s	s	w	s	s	s	gb1	s	s	s	s	s	s	s	s	s	s	1	0	0
120	2	E	0	3	15	s	w	gb1	gb2	gb3	gb4	gb3	gb2	w	gb5	gb4	gb4	gb3	gb4	gb3	w	gb1	gb1	s	b	w	s	b	s	s	s	b	s	s	s	s	w	s	gb1	w	w	w	s	1	0	0
121	2	E	0	3	20	s	gb4	gb7	gb3	gb4	gb4	gb4	b	b	b	d	d	d	d	d	d	d	d	d	d	d	d	d	d	d	d	d	d	d	d	d	d	d	d	d	d	d	d	0	0	0
122	2	5	0	3	20	c	w	w	w	w	go	gb1	gb2	w	w	gb1	go	w	go	go	go	gb1	w	s	s	s	go	s	w	w	w	s	s	s	w	s	go	s	s	s	w	s	s	1	1	1
123	2	E	1	3	20	s	gb3	gb7	gb5	gb3	gb3	gb3	b	b	b	b	d	d	d	d	d	d	d	d	d	d	d	d	d	d	d	d	d	d	d	d	d	d	d	d	d	d	d	0	0	0
124	2	5	1	3	20	s	gb1	gb3	b	b	b	d	d	d	d	d	d	d	d	d	d	d	d	d	d	d	d	d	d	d	d	d	d	d	d	d	d	d	d	d	d	d	d	0	0	0
125	2	5	0	2	20	s	gb1	gb3	gb3	gb1	gb3	gb4	b	b	b	gb1	s	b	s	s	gb1	s	b	d	d	d	d	d	d	d	d	d	d	d	d	d	d	d	d	d	d	d	d	0	0	0
126	2	E	0	3	20	s	gb1	gb2	b	b	b	b	b	b	b	d	d	d	d	d	d	d	d	d	d	d	d	d	d	d	d	d	d	d	d	d	d	d	d	d	d	d	d	0	0	0
127	2	8	0	3	20	s	gb3	gb4	gb3	gb1	gb4	gb1	gb1	s	b	b	b	gb1	b	gb3	b	s	s	s	b	gb2	s	b	b	s	b	s	b	b	s	s	b	gb1	gb1	b	b	b	b	1	0	0
128	2	8	0	3	20	c	w	w	w	w	w	w	go	w	w	go	w	w	s	go	go	w	w	w	w	w	gb1	s	go	go	s	go	gb1	gb1	go	s	w	w	go	s	go	s	go	1	1	1
129	2	E	0	3	20	c	w	j	w	w	gb1	w	s	gb2	w	w	gb1	s	go	s	s	s	w	go	w	w	w	s	go	s	gb1	w	w	w	go	go	s	gb1	s	s	go	w	s	1	1	1
130	2	E	1	3	20	s	gb6	gb5	gb5	gb6	b	gb3	gb4	gb5	gb5	gb5	gb1	gb2	b	b	b	gb1	b	b	b	b	b	b	d	d	d	d	d	d	d	d	d	d	d	d	d	d	d	0	0	0
131	2	5	1	3	20	s	gb2	gb1	gb3	gb1	s	gb1	gb1	gb1	s	b	gb1	gb1	gb1	gb1	s	gb1	gb2	gb2	gb1	gb2	gb2	gb1	s	gb1	b	bu	s	b	s	s	gb1	s	s	s	s	bu	bu	1	0	0
132	2	8	1	3	20	s	gb1	gb3	gb2	gb2	gb2	gb1	gb1	gb1	gb4	b	bu	gb4	gb2	gb2	gb2	s	gb1	gb1	b	gb1	b	b	s	s	b	b	b	b	b	b	d	d	d	d	d	d	d	0	0	0
133	2	8	1	3	20	c	w	w	w	w	w	s	gb1	w	s	s	s	w	go	s	w	w	s	go	s	s	s	s	w	s	w	w	s	s	s	s	s	gb1	s	s	s	go	s	1	1	1
134	2	8	0	3	20	s	gb3	gb1	gb4	gb4	gb2	gb5	gb2	gb4	gb1	b	b	b	gb3	gb1	gb2	gb4	b	b	b	b	b	b	b	b	b	d	d	d	d	d	d	d	d	d	d	d	d	1	0	0
135	2	8	0	3	20	s	gb1	gb4	gb3	gb4	gb4	gb2	gb2	gb3	b	s	b	s	b	b	s	gb1	b	b	b	b	d	d	d	d	d	d	d	d	d	d	d	d	d	d	d	d	d	0	0	0
136	2	5	1	3	20	c	w	w	w	w	w	w	w	w	w	w	s	w	gb1	w	w	w	s	w	w	w	s	s	w	w	w	gb1	gb1	gb1	w	go	w	gs	w	w	go	w	gb1	1	1	1
137	2	5	0	2	20	s	gb3	gb4	gb2	gb3	gb2	gb1	gb4	s	s	gb7	gb3	gb2	gb1	gb1	b	s	b	d	d	d	d	d	d	d	d	d	d	d	d	d	d	d	d	d	d	d	d	0	0	0
138	2	E	1	3	20	c	j	w	w	w	w	w	w	w	w	j	w	w	w	w	s	go	w	gb1	w	w	w	s	s	w	gb1	s	s	w	w	w	s	s	s	gb1	go	gb1	w	1	1	1
