# Supplementary material for: Termites shape their collective behavioural response based on stage of infection
Source: Sci Rep. 2018 Sep 26;8:14433. doi: 10.1038/s41598-018-32721-7 (PMC6158180; doi:10.1038/s41598-018-32721-7)
Supplement: Supplementary file 2 — Supplementary Dataset 1 [file 41598_2018_32721_MOESM2_ESM.zip › data analysis.r]

library(ggplot2)
library(lme4)
library(multcomp)
library(survival)
library(survminer)
library(coxme)
library(blmeco)

data <- read.table("behaviour data.csv", sep=",", header=TRUE)

# just the actual behavioural data (separating it out for easier use)
behavData <- data[,11:length(data)-3]

# "other" behaviours
data$count.w <- apply(behavData, 1, function(x) length(which(x=="w")))
data$count.s <- apply(behavData, 1, function(x) length(which(x=="s")))
data$count.j <- apply(behavData, 1, function(x) length(which(x=="j")))
data$count.gs <- apply(behavData, 1, function(x) length(which(x=="gs")))
data$count.go <- apply(behavData, 1, function(x) length(which(x=="go")))

# group all "other" states
data$count.o <- data$count.w + data$count.s + data$count.j + data$count.gs + data$count.go

# cannibalism (and direct results thereof)
data$count.b <- apply(behavData, 1, function(x) length(which(x=="b")))
data$count.d <- apply(behavData, 1, function(x) length(which(x=="d")))
data$count.ml <- apply(behavData, 1, function(x) length(which(x=="ml")))

# group cannibalism-related states
data$count.cann <- data$count.b + data$count.d + data$count.ml

# grouping all groomed by states here
data$count.gb <- apply(behavData, 1, function(x) length(which(grepl("gb", x))))

# burial
data$count.bu <- apply(behavData, 1, function(x) length(which(x=="bu")))

# number of groomers
data$num.groomers <- apply(behavData, 1, function(x) strtoi(substring(grep("gb", x, value = TRUE), 3,3)))
data$total.groomers <- sapply(data$num.groomers, function(x) sum(x))
data$avg.groomers <- data$total.groomers / data$count.gb

#data frame of groomer numbers so I can make a nice box plot later
incubationTimes <- c(2, 12, 15, 20)
treatments <- c("s", "c")

####### calculating column counts ###########

column.count.df <- data.frame(Treatment = character(),
                              IncubationTime = integer(),
                              count.o = integer(),
                              count.gb = integer(),
                              count.cann = integer(),
                              count.bu = integer(),
                              count.totalgroomers = integer(),
                              numFocals = integer(),
                              scanTime = double())

for (incTime in incubationTimes) {
  for (treatment in treatments) {
    count.w <- apply(subset(behavData, data$IncubationTime == incTime & data$Treatment == treatment), 
                     2, function(x) length(which(x=="w")))
    count.s <- apply(subset(behavData, data$IncubationTime == incTime & data$Treatment == treatment), 
                     2, function(x) length(which(x=="s")))
    count.j <- apply(subset(behavData, data$IncubationTime == incTime & data$Treatment == treatment), 
                     2, function(x) length(which(x=="j")))
    count.gs <- apply(subset(behavData, data$IncubationTime == incTime & data$Treatment == treatment), 
                      2, function(x) length(which(x=="gs")))
    count.go <- apply(subset(behavData, data$IncubationTime == incTime & data$Treatment == treatment), 
                      2, function(x) length(which(x=="go")))
    
    count.o <- count.w + count.s + count.j + count.gs + count.go
    
    count.b <- apply(subset(behavData, data$IncubationTime == incTime & data$Treatment == treatment), 
                     2, function(x) length(which(x=="b")))
    count.d <- apply(subset(behavData, data$IncubationTime == incTime & data$Treatment == treatment), 
                     2, function(x) length(which(x=="d")))
    count.ml <- apply(subset(behavData, data$IncubationTime == incTime & data$Treatment == treatment), 
                     2, function(x) length(which(x=="ml")))
    
    count.cann <- count.b + count.d + count.ml
    
    count.bu <- apply(subset(behavData, data$IncubationTime == incTime & data$Treatment == treatment), 
                      2, function(x) length(which(x=="bu")))
    
    count.gb <- apply(subset(behavData, data$IncubationTime == incTime & data$Treatment == treatment), 
                      2, function(x) length(which(grepl("gb", x))))
    
    count.totalgroomers <- sapply(apply(subset(behavData, data$IncubationTime == incTime & data$Treatment == treatment), 
                                        2, function(x) strtoi(substring(grep("gb", x, value = TRUE), 3,3))), function (x) sum(x))
    
    
    colData <- data.frame(treatment, 
                          incTime, 
                          count.o, 
                          count.gb,
                          count.cann,
                          count.bu, 
                          count.totalgroomers,
                          numFocals = count.o + count.cann + count.gb + count.bu,
                          seq(0, 3, 5/60))
    names(colData) <- names(column.count.df)
    
    column.count.df <- rbind(column.count.df, colData)
  }
}

# cleaning up
rm(treatment, incTime, count.o, count.gb, count.cann, count.bu, 
   count.totalgroomers, count.d, count.go, count.gs, 
   count.j, count.ml, count.b, count.s, count.w, colData)

##### plotting different states over time ######

# the following plots show all three tracked activity types 
# (grooming, cannibalism, burial, other) for each treatment

# colours
legend <- c("Groomed", "Cannibalised", "Buried", "Other")

for(treatment in treatments) {
  p <- ggplot() +
    geom_point(aes(x=scanTime, y=count.gb/numFocals, colour=legend[1], group=IncubationTime), 
               data=subset(column.count.df, Treatment == treatment),
               shape=16) +
    geom_point(aes(x=scanTime, y=count.cann/numFocals, colour=legend[2], group=IncubationTime), 
               data=subset(column.count.df, Treatment == treatment),
               shape=16) +
    geom_point(aes(x=scanTime, y=count.bu/numFocals, colour=legend[3], group=IncubationTime), 
               data=subset(column.count.df, Treatment == treatment),
               shape=16) +
    geom_point(aes(x=scanTime, y=count.o/numFocals, colour=legend[4], group=IncubationTime), 
               data=subset(column.count.df, Treatment == treatment),
               shape=16) +
    theme_bw() +
    ylim(0,1) +
    xlab("Time after introduction to groups (h)") +
    ylab("Proportion of focal termites") +
    facet_wrap(~IncubationTime, nrow=1, 
               labeller=labeller(IncubationTime=c('2'="2 h",
                                             '12'="12 h",
                                             '15'="15 h",
                                             '20'="20 h"))) +
    scale_colour_manual(name="State:",
                        values=c("#00BFC4", "#F8766D", "#C77CFF", "#7CAE00"),
                        breaks=legend,
                        labels=legend) +
    theme(legend.position="none")
    #theme(legend.position = "top")
  print(p)
}

rm(p, treatment, legend)

# intensity of grooming over time
for (treatment in treatments) {
  p <- ggplot(aes(x=scanTime, y=count.gb/numFocals, 
                  fill=count.totalgroomers/count.gb,
                  color=count.totalgroomers/count.gb),
              data=subset(column.count.df, Treatment == treatment)) +
    geom_col() +
    labs(colour="", fill="Average number of groomers: ") +
    facet_wrap(~IncubationTime, nrow=1,
               labeller=labeller(IncubationTime=c('2'="2 h",
                                                  '12'="12 h",
                                                  '15'="15 h",
                                                  '20'="20 h"))) +
    scale_fill_gradient(low = "darkblue", high = "red", limit=c(1,5)) +
    scale_color_gradient(low = "darkblue", high = "red", guide="none", limit=c(1,5)) +
    theme_bw() +
    ylim(0,1) +
    #theme(legend.position = "top") +
    theme(legend.position = "none") +
    xlab("Time after introduction to groups (h)") +
    ylab("Proportion of focals being groomed")
  print(p)
}

rm(p)

##### statistical analysis: average number of groomers #######

#exclude two replicates with no grooming states (amount of grooming is analysed separately)
groomingData <- subset(data, count.gb != 0)

y <- groomingData$total.groomers
treat_time <- interaction(groomingData$IncubationTime, groomingData$Treatment)

logGroomingAmount <- log(groomingData$count.gb)

model1 <- glmer(y ~ treat_time +
                  Nymphs +
                  Soldiers +
                  offset(logGroomingAmount) +
                  (1|Experiment) +
                  (1|Colony) +
                  (1|PlateID),
                family=poisson, 
                control=glmerControl(optimizer="bobyqa"),
                data=groomingData)

model2 <- glmer(y ~ treat_time +
                  Nymphs +
                  offset(logGroomingAmount) +
                  (1|Experiment) +
                  (1|Colony) +
                  (1|PlateID),
                family=poisson, 
                control=glmerControl(optimizer="bobyqa"),
                data=groomingData)

anova(model1, model2) # NS

model3 <- glmer(y ~ treat_time +
                  offset(logGroomingAmount) +
                  (1|Experiment) +
                  (1|Colony) +
                  (1|PlateID),
                family=poisson, 
                control=glmerControl(optimizer="bobyqa"),
                data=groomingData)

anova(model2, model3) # NS

model_null <- glmer(y ~ offset(logGroomingAmount) +
                      (1|Experiment) +
                      (1|Colony) +
                  (1|PlateID),
                family=poisson, 
                control=glmerControl(optimizer="bobyqa"),
                data=groomingData)

anova(model_null, model3) # significantly different: Chisq = 139.97, p < 2.2e-16 ***

dispersion_glmer(model3) # 0.8586843 (needs to be between 0.75 and 1.4) :)

comparisons<-glht(model3, linfct = mcp("treat_time" = "Tukey"))
summary(comparisons)

rm(model1, model2, model3, model_null, comparisons, logGroomingAmount, y, treat_time, groomingData)

# Linear Hypotheses:
#                   Estimate Std. Error z value Pr(>|z|)    
# 12.c - 2.c == 0   0.080373   0.200683   0.400  0.99991    
# 15.c - 2.c == 0   0.081629   0.212450   0.384  0.99993    
# 20.c - 2.c == 0  -0.005958   0.213384  -0.028  1.00000    
# 2.s - 2.c == 0    0.330988   0.169378   1.954  0.47644    
# 12.s - 2.c == 0   0.598895   0.163599   3.661  0.00518 ** 
# 15.s - 2.c == 0   1.022044   0.166862   6.125  < 0.001 ***
# 20.s - 2.c == 0   1.026292   0.166242   6.173  < 0.001 ***
# 15.c - 12.c == 0  0.001256   0.190698   0.007  1.00000    
# 20.c - 12.c == 0 -0.086331   0.191298  -0.451  0.99979    
# 2.s - 12.c == 0   0.250615   0.141204   1.775  0.60254    
# 12.s - 12.c == 0  0.518522   0.134215   3.863  0.00236 ** 
# 15.s - 12.c == 0  0.941671   0.137780   6.835  < 0.001 ***
# 20.s - 12.c == 0  0.945919   0.137513   6.879  < 0.001 ***
# 20.c - 15.c == 0 -0.087586   0.203794  -0.430  0.99985    
# 2.s - 15.c == 0   0.249359   0.157540   1.583  0.73230    
# 12.s - 15.c == 0  0.517267   0.151110   3.423  0.01221 *  
# 15.s - 15.c == 0  0.940415   0.154250   6.097  < 0.001 ***
# 20.s - 15.c == 0  0.944663   0.153908   6.138  < 0.001 ***
# 2.s - 20.c == 0   0.336946   0.158463   2.126  0.36251    
# 12.s - 20.c == 0  0.604853   0.152206   3.974  0.00156 ** 
# 15.s - 20.c == 0  1.028001   0.155037   6.631  < 0.001 ***
# 20.s - 20.c == 0  1.032250   0.155139   6.654  < 0.001 ***
## spore treatments compared to each other after this point
# 12.s - 2.s == 0   0.267907   0.080618   3.323  0.01674 *  
# 15.s - 2.s == 0   0.691056   0.086996   7.944  < 0.001 ***
# 20.s - 2.s == 0   0.695304   0.085955   8.089  < 0.001 ***
# 15.s - 12.s == 0  0.423148   0.073247   5.777  < 0.001 ***
# 20.s - 12.s == 0  0.427396   0.072849   5.867  < 0.001 ***
# 20.s - 15.s == 0  0.004248   0.078739   0.054  1.00000    
# ---
#   Signif. codes:  0 '***' 0.001 '**' 0.01 '*' 0.05 '.' 0.1 ' ' 1
# (Adjusted p values reported -- single-step method)


##### statistical analysis: proportion of time spent grooming ###########

total_states <- data$count.gb + data$count.o + data$count.cann + data$count.bu

# binding successes and failures together into a single data frame
y <- cbind(data$count.gb, 
           total_states - data$count.gb)
treat_time <- interaction(data$IncubationTime, data$Treatment)

model1 <- glmer(y ~ treat_time +
                  Nymphs +
                  Soldiers +
                  Colony +
                  (1|Experiment) +
                  (1|Colony) +
                  (1|PlateID),
                family=binomial, 
                control=glmerControl(optimizer="bobyqa"),
                data=data)

model2 <- glmer(y ~ treat_time +
                  Soldiers +
                  (1|Experiment) +
                  (1|Colony) +
                  (1|PlateID),
                family=binomial, 
                control=glmerControl(optimizer="bobyqa"),
                data=data)

anova(model1, model2) # NS; we can ignore nymphs

model3 <- glmer(y ~ treat_time +
                  (1|Experiment) +
                  (1|Colony) +
                  (1|PlateID),
                family=binomial, 
                control=glmerControl(optimizer="bobyqa"),
                data=data)

anova(model2, model3) # NS; we can ignore soldiers

model_null <- glmer(y ~ 
                      (1|Experiment) +
                      (1|Colony) +
                      (1|PlateID),
                    family=binomial, 
                    control=glmerControl(optimizer="bobyqa"),
                    data=data)

anova(model3, model_null) # Chisq = 110.56, p < 2.2e-16 ***

dispersion_glmer(model3) # fine! 1.003653 (needs to be between 0.75 and 1.4) :)

comparisons<-glht(model3, linfct = mcp("treat_time" = "Tukey"))
summary(comparisons) 

rm(y, model1, model2, model3, model_null, total_states, treat_time, comparisons)

# Linear Hypotheses:
#                   Estimate Std. Error z value Pr(>|z|)    
# 12.c - 2.c == 0   0.50984    0.35725   1.427  0.83956    
# 15.c - 2.c == 0   0.11982    0.36610   0.327  0.99998    
# 20.c - 2.c == 0   0.33972    0.36822   0.923  0.98317    
# 2.s - 2.c == 0    1.50751    0.31124   4.844  < 0.001 ***
# 12.s - 2.c == 0   2.79877    0.30668   9.126  < 0.001 ***
# 15.s - 2.c == 0   1.49222    0.31403   4.752  < 0.001 ***
# 20.s - 2.c == 0   1.01810    0.30919   3.293  0.02154 *  
# 15.c - 12.c == 0 -0.39002    0.35451  -1.100  0.95502    
# 20.c - 12.c == 0 -0.17012    0.35646  -0.477  0.99974    
# 2.s - 12.c == 0   0.99767    0.29718   3.357  0.01738 *  
# 12.s - 12.c == 0  2.28893    0.29219   7.834  < 0.001 ***
# 15.s - 12.c == 0  0.98238    0.30018   3.273  0.02260 *  
# 20.s - 12.c == 0  0.50826    0.29510   1.722  0.66375    
# 20.c - 15.c == 0  0.21990    0.36543   0.602  0.99880    
# 2.s - 15.c == 0   1.38769    0.30807   4.504  < 0.001 ***
# 12.s - 15.c == 0  2.67895    0.30347   8.828  < 0.001 ***
# 15.s - 15.c == 0  1.37240    0.31071   4.417  < 0.001 ***
# 20.s - 15.c == 0  0.89828    0.30592   2.936  0.06222 .  
# 2.s - 20.c == 0   1.16779    0.31015   3.765  0.00397 ** 
# 12.s - 20.c == 0  2.45905    0.30524   8.056  < 0.001 ***
# 15.s - 20.c == 0  1.15250    0.31269   3.686  0.00525 ** 
# 20.s - 20.c == 0  0.67838    0.30803   2.202  0.34125  
## spore treatments compared to each other after this point
# 12.s - 2.s == 0   1.29126    0.23336   5.533  < 0.001 ***
# 15.s - 2.s == 0  -0.01529    0.24339  -0.063  1.00000    
# 20.s - 2.s == 0  -0.48941    0.23715  -2.064  0.42901    
# 15.s - 12.s == 0 -1.30655    0.23710  -5.511  < 0.001 ***
# 20.s - 12.s == 0 -1.78067    0.23075  -7.717  < 0.001 ***
# 20.s - 15.s == 0 -0.47412    0.24063  -1.970  0.49226    
# ---
#   Signif. codes:  0 '***' 0.001 '**' 0.01 '*' 0.05 '.' 0.1 ' ' 1
# (Adjusted p values reported -- single-step method)

# annotation (for showing what's significant)
annotation.df <- data.frame(Treatment = c("c","c","c","c",
                                          "s","s","s","s"),
                            x=c("2.c",
                                "12.c", 
                                "15.c",
                                "20.c",
                                "2.s",
                                "12.s",
                                "15.s",
                                "20.s"),
                            y=c(0.4,
                                0.4,
                                0.4,
                                0.4,
                                0.94,
                                0.94,
                                0.94,
                                0.61),
                            label=c("a",
                                    "a, b",
                                    "a",
                                    "a",
                                    "b",
                                    "c",
                                    "b",
                                    "a, b"))

# plot the data so we can look at it (with markers of significance)
ggplot(aes(y=(count.gb / 37), 
           x=interaction(IncubationTime, Treatment)), 
       data=data) +
  xlab("Treatment") +
  ylab("Proportion of total states") +
  ylim(0,1) +
  scale_x_discrete(labels=c("2 h",
                            "12 h",
                            "15 h",
                            "20 h")) +
  geom_boxplot(outlier.shape=1) + 
  geom_jitter(position=position_jitter(width=0.2, height=0), 
              colour="#9F00E6", alpha=0.5, shape=21, size=2.5, fill="#9F00E6") +
  facet_wrap(~Treatment, 
             strip.position="bottom", 
             drop=TRUE, 
             scales="free_x",
             labeller=labeller(Treatment=c(c="Control",
                                           s="M. anisopliae"))) +
  theme_bw() + 
  geom_text(data=annotation.df,
              aes(x=x, y=y, 
                 label=label),
            fontface = 2) +
  theme(strip.background = element_blank(), 
        strip.placement = "outside")

rm(annotation.df)

############ survival curves (unharmed individuals over time) #########

####### time of first aggressive state ##########
data$firstAggState <- apply(behavData, 1, function(x) min(which(x == "b" | x == "ml" | x=="d")))
data$aggOccurred <- !is.infinite(data$firstAggState)
data[is.infinite(data$firstAggState),]$firstAggState <- length(behavData)
data$firstAggState <- ((data$firstAggState - 1) * 5) / 60 # putting it in hours

# plot data
fit <- survfit(Surv(firstAggState, aggOccurred) ~ 
                 IncubationTime, 
               data=subset(data, Treatment == "s"))

ggsurvplot(fit, 
           data=subset(data, Treatment == "s"), 
           conf.int=FALSE, 
           censor=TRUE,
           censor.shape=4,
           censor.size=3,
           legend = "top",
           legend.title = "Incubation Time:",
           legend.labs = c("2 h", "12 h", "15 h", "20 h"),
           xlim = c(0, 3.1),
           ylim = c(0, 1.02),
           conf.int.style = "ribbon",
           surv.scale = "percent",
           axes.offset = FALSE,
           ggtheme = theme_bw(),
           ylab = "Percent unharmed", 
           xlab = "Time after introduction to groups (h)")

#plot controls (as 4 separate graphs)
fit <- survfit(Surv(firstAggState, aggOccurred) ~ IncubationTime, 
               data=subset(data, Treatment == "c"))
ggsurvplot(fit, 
           data=subset(data, Treatment == "c"), 
           conf.int=FALSE, 
           censor=TRUE,
           censor.shape=4,
           censor.size=3,
           legend = "none",
           legend.labs = c("2 h incubation", 
                           "12 h incubation", 
                           "15 h incubation", 
                           "20 h incubation"), # actually facet labels
           xlim = c(0, 3.1),
           ylim = c(0, 1.08),
           ggtheme = theme_bw(),
           conf.int.style = "ribbon",
           surv.scale = "percent",
           axes.offset = FALSE,
           ylab = "Percent unharmed", 
           xlab = "Time after introduction to groups (h)") + 
  facet_wrap(~strata)

rm(fit)

####### preparing for curve statistical tests ##########

# I'm uncensoring one value in each control dataset at the last observation time
# to make the statistics work
# reference: https://bmcevolbiol.biomedcentral.com/articles/10.1186/1471-2148-13-225
for (incTime in c(2, 12, 15, 20)) {
  data[data$Treatment=="c" & data$IncubationTime == incTime,]$aggOccurred[1] <- TRUE
}

# group incubation time and treatment into an interaction
inc_time_treatment <- interaction(data$IncubationTime, data$Treatment)

##### cox proportional hazards tests ######

fit1 <- coxme(Surv(firstAggState, aggOccurred) ~ 
                inc_time_treatment
             + Soldiers
             + Nymphs
             + (1|Experiment)
             + (1|Colony),
             data=data)
summary(fit1)

fit2 <- coxme(Surv(firstAggState, aggOccurred) ~ 
                inc_time_treatment
              + Nymphs
              + (1|Experiment)
              + (1|Colony),
              data=data)
summary(fit2)

anova(fit1, fit2) # NS: soldiers don't matter

fit3 <- coxme(Surv(firstAggState, aggOccurred) ~ 
                inc_time_treatment 
              + (1|Experiment)
              + (1|Colony),
              data=data)
summary(fit3)

anova(fit1, fit2, fit3) # NS: nymphs can also be safely ignored

fit_null <- coxme(Surv(firstAggState, aggOccurred) ~ 
                  + (1|Experiment)
                  + (1|Colony),
              data=data) 

anova(fit3, fit_null) # ChiSq = 146.56, p < 0.001

# multiple comparisons
comparisons<-glht(fit3, linfct = mcp(inc_time_treatment = "Tukey"))
summary(comparisons)

rm(fit1, fit2, fit3, fit_null, comparisons)

# Linear Hypotheses:
#                  Estimate Std. Error z value Pr(>|z|)    
# 12.c - 2.c == 0  -8.781e-15  1.414e+00   0.000  1.00000    
# 15.c - 2.c == 0  -8.947e-15  1.414e+00   0.000  1.00000    
# 20.c - 2.c == 0   9.352e-02  1.414e+00   0.066  1.00000    
# 2.s - 2.c == 0   -6.283e-01  1.414e+00  -0.444  0.99980    
# 12.s - 2.c == 0   1.853e+00  1.050e+00   1.766  0.59988    
# 15.s - 2.c == 0   4.141e+00  1.049e+00   3.946  0.00161 ** 
# 20.s - 2.c == 0   5.349e+00  1.085e+00   4.930  < 0.001 ***
# 15.c - 12.c == 0 -1.656e-16  1.414e+00   0.000  1.00000    
# 20.c - 12.c == 0  9.352e-02  1.414e+00   0.066  1.00000    
# 2.s - 12.c == 0  -6.283e-01  1.414e+00  -0.444  0.99980    
# 12.s - 12.c == 0  1.853e+00  1.050e+00   1.766  0.59977    
# 15.s - 12.c == 0  4.141e+00  1.049e+00   3.946  0.00160 ** 
# 20.s - 12.c == 0  5.349e+00  1.085e+00   4.930  < 0.001 ***
# 20.c - 15.c == 0  9.352e-02  1.414e+00   0.066  1.00000    
# 2.s - 15.c == 0  -6.283e-01  1.414e+00  -0.444  0.99980    
# 12.s - 15.c == 0  1.853e+00  1.050e+00   1.766  0.59985    
# 15.s - 15.c == 0  4.141e+00  1.049e+00   3.946  0.00156 ** 
# 20.s - 15.c == 0  5.349e+00  1.085e+00   4.930  < 0.001 ***
# 2.s - 20.c == 0  -7.218e-01  1.415e+00  -0.510  0.99949    
# 12.s - 20.c == 0  1.760e+00  1.050e+00   1.676  0.66208    
# 15.s - 20.c == 0  4.048e+00  1.049e+00   3.859  0.00234 ** 
# 20.s - 20.c == 0  5.255e+00  1.085e+00   4.845  < 0.001 ***
## spore treatments compared to each other after this point
# 12.s - 2.s == 0   2.482e+00  1.050e+00   2.363  0.22550    
# 15.s - 2.s == 0   4.769e+00  1.050e+00   4.542  < 0.001 ***
# 20.s - 2.s == 0   5.977e+00  1.086e+00   5.504  < 0.001 ***
# 15.s - 12.s == 0  2.288e+00  4.393e-01   5.208  < 0.001 ***
# 20.s - 12.s == 0  3.496e+00  5.125e-01   6.821  < 0.001 ***
# 20.s - 15.s == 0  1.208e+00  3.828e-01   3.155  0.02823 *  
# ---
# Signif. codes:  0 '***' 0.001 '**' 0.01 '*' 0.05 '.' 0.1 ' ' 1
# (Adjusted p values reported -- single-step method)
