# Supplementary material for: Termites shape their collective behavioural response based on stage of infection
Source: Sci Rep. 2018 Sep 26;8:14433. doi: 10.1038/s41598-018-32721-7 (PMC6158180; doi:10.1038/s41598-018-32721-7)
Supplement: Supplementary file 2 — Supplementary Dataset 1 [file 41598_2018_32721_MOESM2_ESM.zip › README.txt]

***********************************
*  Guide to Supplementary Files:  *
***********************************

Supplementary material.pdf:
  - Table S1. Amount of grooming z and p values.
  - Table S2. Number of groomers involved (grooming intensity) z and p values.
  - Table S3. Probability of not being cannibalised z and p values.
  - Germination Experiment (with accompanying figures)

behaviour data.csv:
  - This file contains the raw data from the behavioural experiment
  - Legend:
      - gb# = groomed by #
      - Cannibalism:
	      - b = bitten
	      - d = dismembered
	      - ml = missing legs (actually part of the "dismembered" state; separately recorded only 
		     because it was interesting that termites sometimes bit the legs off nestmates they 
                     were cannibalising)
      - bu = buried
      - Other:
	      - j = jittering
	      - s = standing
	      - w = walking
	      - gs = grooming self
	      - go = grooming other
  - Although it had been decided prior to the experiment that all states other than being groomed, being 
    cannibalised, and being buried would be classified as a single "Other" state, it was easier to record 
    what the focal termite was actually doing (standing, walking, jittering, etc.), with the understanding 
    that all are synonyms for "Other"

data analysis.r:
  - The R script used to analyse and plot the above data

********************************************************
*  Feel free to contact us if you have any questions!  *
********************************************************
